# Supplementary material for: Similar Adiposity Improvements but Different Eating Behavior and Mental Health Responses in Men and Women: A 12-Week Exploratory Study
Source: Nutrients. 2026 Jun 4;18(11):1809. doi: 10.3390/nu18111809 (PMC13258816; doi:10.3390/nu18111809)
Supplement: Supplementary file 1 [file nutrients-18-01809-s001.zip]

Archive with 1 entries (1 files):
- nutrients-4307541-supplementary.pdf
